# Supplementary material for: Deep learning tools are top performers in long non-coding RNA prediction
Source: Brief Funct Genomics. 2022 Feb 6;21(3):230–41. doi: 10.1093/bfgp/elab045 (PMC9123429; doi:10.1093/bfgp/elab045)
Supplement: Ammunet_etal_Supplementary_toolComparison_revised_final_elab045 [file ammunet_etal_supplementary_toolcomparison_revised_final_elab045.zip]

Archive with 1 entries (1 files):
- Ammunet_etal_Supplementary_toolComparison_revised_final_elab045.docx
